# Supplementary material for: Taxonomic and predicted functional signatures reveal linkages between the rumen microbiota and feed efficiency in dairy cattle raised in tropical areas
Source: Front Microbiol. 2022 Nov 29;13:1025173. doi: 10.3389/fmicb.2022.1025173 (PMC9745175; doi:10.3389/fmicb.2022.1025173)
Supplement: Supplementary file 2 [file Data_Sheet_2.xlsx]

## Sheet: Bacteria
	d__Bacteria; Actinobacteriota; Actinobacteria; Bifidobacteriales; Bifidobacteriaceae; uncultured	d__Bacteria; Actinobacteriota; Coriobacteriia; Coriobacteriales; Atopobiaceae; Atopobium	d__Bacteria; Actinobacteriota; Coriobacteriia; Coriobacteriales; Atopobiaceae; Olsenella	d__Bacteria; Actinobacteriota; Coriobacteriia; Coriobacteriales; Atopobiaceae; uncultured	d__Bacteria; Actinobacteriota; Coriobacteriia; Coriobacteriales; Coriobacteriales_Incertae_Sedis; Phoenicibacter	d__Bacteria; Actinobacteriota; Coriobacteriia; Coriobacteriales; Coriobacteriales_Incertae_Sedis; Raoultibacter	d__Bacteria; Actinobacteriota; Coriobacteriia; Coriobacteriales; Coriobacteriales_Incertae_Sedis; uncultured	d__Bacteria; Actinobacteriota; Coriobacteriia; Coriobacteriales; Eggerthellaceae; DNF00809	d__Bacteria; Actinobacteriota; Coriobacteriia; Coriobacteriales; Eggerthellaceae; Enterorhabdus	d__Bacteria; Actinobacteriota; Coriobacteriia; Coriobacteriales; Eggerthellaceae; NA	d__Bacteria; Actinobacteriota; Coriobacteriia; Coriobacteriales; Eggerthellaceae; uncultured	d__Bacteria; Actinobacteriota; Coriobacteriia; Coriobacteriales; NA; NA	d__Bacteria; Actinobacteriota; Coriobacteriia; Coriobacteriales; uncultured; uncultured	d__Bacteria; Bacteroidota; Bacteroidia; Bacteroidales; Bacteroidales_BS11_gut_group; Bacteroidales_BS11_gut_group	d__Bacteria; Bacteroidota; Bacteroidia; Bacteroidales; Bacteroidales_RF16_group; Bacteroidales_RF16_group	d__Bacteria; Bacteroidota; Bacteroidia; Bacteroidales; Bacteroidales_UCG-001; Bacteroidales_UCG-001	d__Bacteria; Bacteroidota; Bacteroidia; Bacteroidales; Bacteroidetes_BD2-2; Bacteroidetes_BD2-2	d__Bacteria; Bacteroidota; Bacteroidia; Bacteroidales; F082; F082	d__Bacteria; Bacteroidota; Bacteroidia; Bacteroidales; Marinilabiliaceae; uncultured	d__Bacteria; Bacteroidota; Bacteroidia; Bacteroidales; Muribaculaceae; Muribaculaceae	d__Bacteria; Bacteroidota; Bacteroidia; Bacteroidales; p-251-o5; p-251-o5	d__Bacteria; Bacteroidota; Bacteroidia; Bacteroidales; Prevotellaceae; NA	d__Bacteria; Bacteroidota; Bacteroidia; Bacteroidales; Prevotellaceae; Paraprevotella	d__Bacteria; Bacteroidota; Bacteroidia; Bacteroidales; Prevotellaceae; Prevotella	d__Bacteria; Bacteroidota; Bacteroidia; Bacteroidales; Prevotellaceae; Prevotellaceae_NK3B31_group	d__Bacteria; Bacteroidota; Bacteroidia; Bacteroidales; Prevotellaceae; Prevotellaceae_UCG-001	d__Bacteria; Bacteroidota; Bacteroidia; Bacteroidales; Prevotellaceae; Prevotellaceae_UCG-003	d__Bacteria; Bacteroidota; Bacteroidia; Bacteroidales; Prevotellaceae; Prevotellaceae_YAB2003_group	d__Bacteria; Bacteroidota; Bacteroidia; Bacteroidales; Rikenellaceae; NA	d__Bacteria; Bacteroidota; Bacteroidia; Bacteroidales; Rikenellaceae; Rikenellaceae_RC9_gut_group	d__Bacteria; Bacteroidota; Bacteroidia; Bacteroidales; Rikenellaceae; SP3-e08	d__Bacteria; Bacteroidota; Bacteroidia; Bacteroidales; Rikenellaceae; U29-B03	d__Bacteria; Bacteroidota; Bacteroidia; Bacteroidales; uncultured; uncultured	d__Bacteria; Chloroflexi; Anaerolineae; Anaerolineales; Anaerolineaceae; Flexilinea	d__Bacteria; Desulfobacterota; Desulfobulbia; Desulfobulbales; Desulfobulbaceae; Desulfobulbus	d__Bacteria; Desulfobacterota; Desulfovibrionia; Desulfovibrionales; Desulfovibrionaceae; Desulfovibrio	d__Bacteria; Fibrobacterota; Fibrobacteria; Fibrobacterales; Fibrobacteraceae; Fibrobacter	d__Bacteria; Firmicutes; Bacilli; Acholeplasmatales; Acholeplasmataceae; Anaeroplasma	d__Bacteria; Firmicutes; Bacilli; Bacillales; Bacillaceae; Bacillus	d__Bacteria; Firmicutes; Bacilli; Bacillales; Planococcaceae; NA	d__Bacteria; Firmicutes; Bacilli; Erysipelotrichales; Erysipelatoclostridiaceae; UCG-004	d__Bacteria; Firmicutes; Bacilli; Erysipelotrichales; Erysipelotrichaceae; [Anaerorhabdus]_furcosa_group	d__Bacteria; Firmicutes; Bacilli; Erysipelotrichales; Erysipelotrichaceae; Erysipelotrichaceae_UCG-008	d__Bacteria; Firmicutes; Bacilli; Erysipelotrichales; Erysipelotrichaceae; Erysipelotrichaceae_UCG-009	d__Bacteria; Firmicutes; Bacilli; Erysipelotrichales; Erysipelotrichaceae; NA	d__Bacteria; Firmicutes; Bacilli; Erysipelotrichales; Erysipelotrichaceae; Solobacterium	d__Bacteria; Firmicutes; Bacilli; Erysipelotrichales; Erysipelotrichaceae; uncultured	d__Bacteria; Firmicutes; Bacilli; Izemoplasmatales; Izemoplasmatales; Izemoplasmatales	d__Bacteria; Firmicutes; Bacilli; Lactobacillales; Carnobacteriaceae; Carnobacterium
P148	165	418	301	25	6	12	15	1720	214	199	71	94	89	52	238	266	8	6396	11	246	106	33	122	8475	173	286	82	21	78	2684	192	21	39	82	31	13	15	7	9	58	5	158	74	73	18	57	182	7	498
P149	73	276	226	53	9	35	28	1730	297	340	20	121	104	46	469	221	8	4666	17	206	53	19	111	6234	80	182	69	18	67	2513	250	39	17	151	33	29	2	7	15	126	27	273	95	64	32	47	178	21	654
P150	432	243	338	21	4	0	14	1340	127	164	25	89	84	70	396	211	0	5756	15	243	80	18	128	4729	60	98	67	24	120	2846	141	20	39	127	19	3	8	12	807	51	58	255	78	71	28	61	107	17	567
P151	44	256	322	49	7	16	11	1698	159	201	25	110	66	25	157	195	8	4021	18	215	42	4	106	6925	96	200	71	28	65	1564	174	26	19	200	17	10	16	7	13	42	72	138	72	90	21	82	134	24	384
P152	9	198	312	35	10	14	11	1022	90	167	40	109	61	28	265	183	0	3046	7	234	55	8	116	5965	39	52	18	18	143	2469	205	25	21	99	17	10	5	6	12	160	29	185	78	62	29	46	55	21	520
P153	54	206	190	19	4	0	7	1049	90	148	32	71	61	28	171	104	9	7685	10	252	54	18	81	3507	100	86	49	12	49	1543	107	9	24	172	13	4	4	5	0	38	16	114	73	86	25	33	143	11	452
P154	49	127	146	13	10	17	8	1197	113	151	42	71	63	40	250	279	7	3683	22	270	49	25	683	8438	217	186	107	42	17	1838	160	35	90	185	23	0	8	10	5	120	25	117	66	68	21	57	113	10	548
P156	36	89	114	28	9	3	0	546	62	64	26	43	52	40	276	155	7	1817	34	250	27	19	401	4486	58	134	20	17	67	1505	109	16	17	161	12	33	9	9	0	73	34	133	52	69	33	46	107	4	110
P157	102	132	27	20	0	3	0	338	29	50	23	28	39	101	142	67	6	991	7	143	29	13	136	3231	22	55	34	0	37	944	52	22	22	238	24	0	10	0	0	54	21	106	61	79	19	40	115	6	621
P158	49	112	125	4	5	8	7	468	64	42	19	40	33	40	287	259	6	2495	6	277	35	3	336	8678	97	135	79	33	73	1716	100	23	29	330	15	63	5	13	10	77	45	149	67	59	26	35	177	12	110
P160	257	234	206	24	0	22	14	1572	114	149	84	59	85	0	243	245	5	3901	3	191	82	30	338	9010	166	247	77	17	66	2084	98	23	23	67	10	12	18	5	0	59	42	128	37	54	11	74	143	7	78
P166	113	119	147	5	4	0	12	1360	212	206	46	83	63	40	336	264	0	2234	15	210	60	23	1059	10021	205	223	115	28	12	1650	130	23	75	320	20	9	10	9	0	133	34	135	57	117	21	36	131	7	202
P167	58	225	217	18	0	0	10	1488	176	187	38	90	47	104	917	191	4	2683	28	291	57	11	142	5017	213	148	131	38	68	2566	149	16	50	57	16	5	8	11	14	27	27	183	79	70	28	62	133	25	522
P169	1065	292	220	28	7	8	9	908	140	94	53	100	79	402	357	140	9	5342	22	253	11	6	94	4966	30	144	70	14	72	1794	126	15	46	369	18	29	11	12	10	0	41	232	81	156	13	71	211	23	1068
P170	145	197	171	30	6	15	9	787	86	106	27	57	56	86	516	340	0	3854	30	337	65	34	132	9121	74	211	100	49	123	2328	130	13	65	424	21	48	15	3	18	22	29	219	104	73	29	76	209	20	93
P171	745	567	268	22	10	12	7	1051	86	149	39	91	58	165	745	411	8	2042	17	264	48	7	115	9040	83	274	135	42	65	2517	83	19	40	290	8	30	11	15	13	0	57	202	80	149	27	68	250	22	94
P172	395	237	201	13	9	10	16	1376	91	138	39	81	63	102	357	234	13	2109	0	179	72	35	108	7193	137	367	68	18	40	2240	188	32	28	95	18	0	0	10	0	21	21	146	53	122	10	71	186	11	69
P173	210	396	113	28	6	15	14	1720	179	294	33	139	87	65	665	130	8	2929	23	156	27	10	80	5217	45	218	83	18	95	2249	168	25	27	179	32	29	0	0	0	91	13	215	79	109	28	59	132	13	167
P175	167	377	179	23	10	18	4	2475	272	324	45	114	101	63	356	274	11	2600	23	253	44	15	134	8048	111	280	113	19	95	1817	157	36	32	347	15	15	24	12	24	0	78	204	90	183	17	84	124	14	99
P177	160	223	186	20	8	7	8	1982	82	133	46	87	64	79	332	174	5	4188	9	242	54	16	83	3832	149	76	78	0	57	1656	93	8	17	335	23	9	7	0	18	0	16	156	70	126	22	33	147	8	77
P179	164	188	272	27	6	19	13	937	136	321	31	71	56	45	322	73	0	2754	0	383	34	5	136	2617	111	74	49	14	11	1392	109	16	34	186	32	108	0	13	319	111	25	191	110	120	35	65	258	11	806
P180	223	144	268	23	10	5	11	867	125	93	51	82	74	66	175	77	0	2480	15	275	11	8	225	2101	40	104	5	7	26	1236	76	10	19	426	30	144	22	9	361	118	32	128	134	135	38	65	277	6	60
[truncated: 95 more columns]

## Sheet: Archaea
	d__Archaea; Euryarchaeota; Methanobacteria; Methanobacteriales; Methanobacteriaceae; Methanobrevibacter	d__Archaea; Euryarchaeota; Methanobacteria; Methanobacteriales; Methanobacteriaceae; Methanosphaera	d__Archaea; Euryarchaeota; Methanobacteria; Methanobacteriales; Methanobacteriaceae; NA
P148	20022	745	0
P149	24161	741	31
P150	21436	832	8
P151	18770	1025	11
P152	22517	809	33
P153	18350	787	30
P154	22269	717	10
P156	12184	418	11
P157	10356	497	0
P158	13578	488	0
P160	15250	490	0
P166	21559	721	0
P167	13227	580	11
P169	18578	987	0
P170	16916	797	12
P171	16542	696	0
P172	16859	581	0
P173	20375	712	15
P175	22405	1264	11
P177	19161	797	12
P179	11122	390	13
P180	12336	317	10

## Sheet: Protozoa
	d__Eukaryota; Ciliophora; Intramacronucleata; Litostomatea; Trichostomatia; Diplodinium	d__Eukaryota; Ciliophora; Intramacronucleata; Litostomatea; Trichostomatia; Entodinium	d__Eukaryota; Ciliophora; Intramacronucleata; Litostomatea; Trichostomatia; Eremoplastron	d__Eukaryota; Ciliophora; Intramacronucleata; Litostomatea; Trichostomatia; Isotricha	d__Eukaryota; Ciliophora; Intramacronucleata; Litostomatea; Trichostomatia; Metadinium	d__Eukaryota; Ciliophora; Intramacronucleata; Litostomatea; Trichostomatia; NA	d__Eukaryota; Ciliophora; Intramacronucleata; Litostomatea; Trichostomatia; Ophryoscolex	d__Eukaryota; Ciliophora; Intramacronucleata; Litostomatea; Trichostomatia; Polyplastron
P148	70880	209211	8143	0	1660	26174	1457	616
P149	32300	87231	38628	860	643	19366	224	804
P150	25885	92463	3902	280	1478	57030	5271	1280
P151	194025	112734	1312	79	121	29795	127	2513
P152	30582	237445	1031	11	134	52173	207	767
P153	41084	137963	2068	21	206	30927	209	404
P154	124498	116792	9807	712	172	57629	805	1651
P156	49166	148716	2551	1549	489	34267	267	3330
P157	40663	173821	2233	1286	479	39441	1072	3082
P158	12320	280679	1282	736	339	33636	176	436
P160	105255	142279	6731	1156	2491	37968	1712	2760
P166	27224	119558	35694	560	76	128747	80	5306
P167	67048	156220	12862	17	2756	50009	491	2649
P169	22656	107110	1378	12	2237	24283	1852	1214
P170	12523	230565	1386	19	2103	24221	1946	661
P171	76607	151933	15541	1023	5173	71177	3989	4171
P172	54309	149241	4101	18	41994	32322	3832	2174
P173	21733	101027	4089	432	1209	20677	909	1356
P175	104637	145183	6548	191	134	48844	31	15992
P177	51348	123490	4709	82	185	20822	348	2217
P179	53688	181013	3458	85	2185	33781	467	3025
P180	119640	34137	2778	478	409	13190	41	2940
