# Supplementary material for: Taxonomic and predicted functional signatures reveal linkages between the rumen microbiota and feed efficiency in dairy cattle raised in tropical areas
Source: Front Microbiol. 2022 Nov 29;13:1025173. doi: 10.3389/fmicb.2022.1025173 (PMC9745175; doi:10.3389/fmicb.2022.1025173)
Supplement: Supplementary file 3 [file Data_Sheet_3.xlsx]

## Sheet: 16S rRNA
	K00001	K00002	K00003	K00004	K00005	K00007	K00008	K00009	K00010	K00012	K00013	K00014	K00015	K00016	K00018	K00019	K00020	K00021	K00023	K00024	K00027	K00029	K00030	K00031	K00033	K00034	K00035	K00036	K00038	K00039	K00040	K00041	K00042	K00043	K00045	K00046	K00048	K00050	K00051	K00052	K00053	K00054	K00055	K00057	K00058	K00059	K00060	K00064	K00065
P148	2230.99	14285	69914.8	99.83	10817.2	0	19982.3	300.59	378.83	63413.9	69386.5	90461.4	1442.5	34077.9	29959	369.5	15076.1	20399.5	4	34408	41664.3	15534.9	7195.5	35917.9	10992.2	211.26	0	8868.91	0	0	13013	16339.2	3396	2	2	37216.6	12653.4	1787	0	76138.5	68865	7021.26	0	92310.2	101776	174154	4700.5	3	925.83
P149	2310.52	16115	78678.9	212.67	10836.6	0	22161.2	390.92	416.04	63712	75390.8	96263.1	1519.5	38772.3	29408.9	394.33	16420.2	24547	7	32599.9	46919.9	12408.4	7645.96	40175	11360.9	509.57	0	9740.78	44.66	0	12668.1	14540.5	3675.6	0	24	38494.3	13121.8	969.21	0	80221.8	74583.8	5516.14	9	98953	105948	179439	4079.34	2.33	1915.89
P150	2129.68	14496.5	71120.9	79.5	10165.2	0	20277	652.71	312.5	57784.1	66987.8	88619.1	2340.07	35189.8	26296.9	686.4	15141.9	21856	8.4	32854.6	42402	10382.1	6978.17	36763.1	10030.2	152.88	2	8692.76	13	2	10751	11681.7	3522.9	0	30	33993.7	11156.8	686.8	0	73056.3	66264.3	6493.21	4	86081	96127.5	164756	4164	6	884.5
P151	1510.04	13304.5	56137.5	58	7991.88	0	14003	169.23	249	47306.9	53989.7	69259.7	920.14	25030.2	21605.8	192.6	11132.3	19288	3	29774.7	31969.2	10540.7	6970	25432.4	6750.4	224.13	6	5949.17	6	0	8014.5	11072.8	2762	0	12	31630.6	8277.69	634.5	0	58567.7	53537.2	4570.3	3	66175	78196.4	130758	3251.5	3	881.6
P152	1954.69	16213.5	70107.3	166	9738.26	0	18470.3	424.22	276	57845.4	67895.9	84799.4	1287.83	34248.7	25322.9	309	14950.5	22936	32	28994.8	41833.1	11016.6	6997.96	35761.7	10553.7	228.55	9	9320.94	73	7	10820.4	12692.1	3091	0	38	34606.5	10989.3	500.21	0	70875.4	66735.4	3823.17	2	79441.7	91216.2	157214	3378.55	7	780.5
P153	1394.67	13709	56313.3	53.5	7996.95	0	15412.3	191.07	255.07	49549.5	51861.8	70908.2	982	26300.9	19054.3	235.5	10873	18758.5	6	27988.5	32569.7	7061.73	6309.25	27018.1	6954.74	189.5	0	6195.24	0	0	8410.74	9028.23	2508.5	0	15	27676.5	9164.03	512	0	59786.3	51370.8	8188.5	0	66413.8	82115.7	132733	2955.07	0	1285.64
P154	1587.45	15873	63341.4	128.5	8690.31	0	16476.5	236.98	248.93	56386.1	63995.2	79766.6	1117.16	28354.8	26805.6	371.8	12575.2	22634.5	2	31136.6	35221.7	13388.9	6171.67	29863	8669.18	283	0	7708.88	0	0	10198.8	15019.2	3201.5	0	8	35255.8	9567.33	510	0	68197.2	63953.2	4337.75	0	83083.4	88049.5	149760	3962.43	0	1235.66
P156	1389.01	8319.5	44086.7	97	7027.69	0	12215	188.74	242.33	37000.1	42212.5	53020.8	741.5	21906.8	17809.5	203.83	9480.07	12395.5	5	19173.1	27701.8	8670.88	5467.57	22995.4	6446.82	120.07	5	5542.08	11.33	5	7079.25	9268.45	2483.33	0	8	23430.6	7388.18	371.57	0	44094.5	41756	2282.24	3.33	52134.9	58770.7	107317	2830.33	5.33	1076.5
P157	816.43	7315.5	33957.4	77	4516.88	0	9678.67	231.28	183.4	27177.6	32356.7	40174.5	596	16996.2	13135.3	132	6715.28	10604.5	7	13549.6	19983.2	5587.31	3118.25	16534.2	4844.49	246.78	7	4156.21	6	0	5493.18	6882.31	1905	0	5	17082.7	5486.86	373	0	33740.7	32087.2	1456.78	0	40349	43719.4	76463.5	1854	0	1094
P158	1644.45	10241.5	53346.4	99.75	7125.25	0	17752.2	279.75	319.67	50000.7	55575.5	69171.5	927.28	29882	27013.2	204	11779.5	13819	2	24448	34584	13221.4	4732.59	30713.4	9115.29	230.75	0	8038.87	9	0	11370.3	15954.9	2649.5	0	77	31632.9	11129.6	717.5	0	58366.5	55096	3053.5	42	66346.5	74634.5	143808	2649	0	1617.67
P160	2667.58	10594	54221.6	71	8348.48	0	15821.5	129.76	239	51186.4	56217.1	70287	1371	26324.8	25483	267.5	12040.8	15495.5	2	28224.5	32199.3	15073.1	6873.75	28346.1	8686.1	156.76	0	7356.84	12.5	0	9806.83	14878.6	2745	0	10	31859.2	9819.83	1628	0	60320.1	55771.6	4273.86	3	73393.9	80382.3	143617	4023.5	0	1151
P166	1661.58	15180.5	61030.7	169	8186.82	0	15447.2	202.25	269	55213.8	63321.4	76060.5	1006	26209.7	26841.8	331.5	11910.2	21919.5	0	30850	33278.4	15304.3	6557.57	28080.6	8338.83	213.75	3	7374.58	11	3	9460.9	16156.9	2981.5	0	10	36033.7	9088.23	745.57	0	66018.9	63087.9	2794.25	8	81470.8	84770	148344	3710.5	3	1644
P167	1807.89	8945.5	54369.9	106.42	8782.15	0	15995.3	461.25	305.17	45761.8	51997.6	67363.2	1354.06	28422.4	22558.8	286	12092.8	13522.5	5	24588	35196.1	11204.4	6510.4	30301.1	8012.56	181.75	6	6587.31	17	6	9151.15	10825	3104.5	0	60	27414.3	9435.17	718.65	0	55005.1	51430.6	3805	0	65300.9	74275.5	135455	3632.5	4	1108.67
P169	2755.22	13470	67332.4	34.5	9723.53	0	19491.3	502.2	439.67	56362.8	62597.2	82369.1	1456.28	35180.1	24476.8	257	13973.3	19075	8	28886.5	40095.1	9629.75	6118.8	34582.1	10978.3	319	4	9180.09	5	2	11123.8	12474.5	3622.2	0	25	31784.8	12522	1033.21	0	68792.8	62184.8	6194.5	8	80648	92186.6	154282	3938.2	7	1442.57
P170	2180.41	12869	70923.4	53	10288.6	0	23408.2	357.02	378.4	64245.3	70860.4	90637.6	1515.33	40417.4	33306.3	190	16336.5	17325.5	20	31075.7	46465.4	14919.4	6566.31	41326.5	12149.5	270.12	2	10621.3	1.5	0	14954.4	19172.9	3773	0	109.5	38942.1	15473.6	914.14	0	75270.4	70400.9	4739.62	51	85650.6	97873.8	184033	4019	7.5	1669.9
P171	2528.78	10456	67578.8	36	10177.5	0	20114.5	314.35	436	57292.1	66829	83892.9	1231.94	36637.6	30187	268	15457.2	16893	7	31515.1	42600.5	15330.9	7158.08	37203.8	12016.4	72.25	0	9948.63	0	0	11792.4	16578.4	3837.6	0	26	35911.1	12343.9	1061.5	0	69601.5	66711	2942.35	11	83101.9	91787.4	168838	4284.1	3	1188.7
P172	1862.32	11686.5	59925.6	73	10085.6	0	17084.8	136.62	301	51258.1	58638.6	73944.2	983.5	29372.4	25727.3	197.5	12507.1	17151.5	11	25958.1	36142.8	12823	6890.5	31121.6	8823.06	154.62	0	7393.44	0	0	11430.8	14468.5	3134	0	18	32369.3	11821.2	885.5	2	61346.6	58438.1	2739.12	13	75928.7	80393.4	142595	4324	0	930.5
P173	1985.32	13496.5	67630.1	135	9745.12	0	18780.8	250.67	290	53639.2	63795.8	80552.7	1271.1	32488.3	24682.9	325.8	13986.5	20741.5	4	27782.2	39891	10814.7	7266.75	34155.4	9434.61	277.37	0	7859.94	19	0	10756	12322	3398	0	28	33358.5	11596.7	953.5	0	66906.8	63061.8	3770.37	14	83778.2	88696.6	151825	3891	0	1664.3
P175	1975.06	15739	67890.8	31.5	9809.19	0	16388.8	151.09	276.21	54893.4	64360.3	79737.8	1200.78	29673	25061.5	265.5	13473.7	23042.5	4	34906.6	38076.7	12679	9083.08	30551	8042.53	85.38	0	6880.15	0	0	9814.74	13531.5	3484.5	0	24	38744.4	10244.7	795	0	67731.8	63855.3	3384.23	14	77139	90170.5	153350	4147.71	0	996.42
P177	1517.96	13962	60970.3	31.5	9275.83	0	16738.5	236.62	321.5	49687.5	55914.4	72173.2	1137.78	28474.4	20273.1	368	12310.4	19565.5	3	26909.9	35501.4	7915.85	7029.96	30002.8	7711.7	95.62	0	6781.08	0	0	9281.89	9978.06	2934.5	0	13	30339.9	10418	662.71	0	60448.9	55487.9	4845.12	0	68354.2	81344.8	136426	3694.5	0	1450
P179	2950	7934.5	77135.5	193.88	12891.2	1.29	31533.9	1030.71	511.63	55522.9	67585.5	91011.4	1979.75	50716.5	33472	401.75	17487.4	11323.5	26.5	17921	56517.5	6521.95	5722.25	49153.5	10925.3	437.54	18.5	10053.8	78	11	16749.4	15228.6	4932	0	91	32815.9	18319.7	878	0	70939.5	66521	3975.5	10.25	80321.6	95354.7	189430	4685	16.25	2015.09
P180	2560.44	8852.5	82185.4	149.5	14406.1	3	33943.7	568	511	58908.3	70808.6	95639.7	1673.72	53166.5	34666.9	485.75	18147.5	12499.5	36	17469.4	59831.4	5624.65	6238.03	51910	11593.4	380.5	21	10505.9	36	12	18592.3	16684.3	5279.75	0	33	35110.5	20555.3	1059.36	0	73993.6	70356.6	3246.75	7	84182.9	99204.6	198493	5233.5	12	1959
[truncated: 5,000 more columns]

## Sheet: 18S rRNA
	K00001	K00002	K00003	K00004	K00005	K00007	K00008	K00009	K00010	K00012	K00013	K00014	K00015	K00016	K00018	K00019	K00020	K00021	K00023	K00024	K00027	K00028	K00029	K00030	K00031	K00032	K00033	K00034	K00035	K00036	K00038	K00039	K00040	K00041	K00042	K00043	K00045	K00046	K00048	K00050	K00052	K00053	K00054	K00055	K00057	K00058	K00059	K00060	K00064
P148	31	0	2927	9.58	20.18	1	6	13.89	14.07	2923.89	2920.18	2946.47	8	37	24	9	64	2	7	2892.89	42.89	0	38.89	0	109.89	0	56.89	3	0	87.89	12	1	10.78	8	19.89	0	0	12.18	5	11.29	2918.89	2930.89	12	5	136.89	2956.18	372.52	8.89	3
P149	444.75	0	2932.9	115.09	836.91	350.71	218	761.46	535.58	3389.71	3362.63	3937.77	234	385.9	295.4	350.46	1089.83	25.83	83.83	3203.71	1108.29	0	990.96	83	2062.54	0	1348.96	16.75	17	1971.96	39.75	73.71	956.26	394.11	298.38	0	18	619.04	322.4	580.42	3412.11	3406.36	114.75	100.09	2113.36	3561.72	8078.05	515.21	561.21
P150	855.19	3.67	2778.23	131.82	602.98	60.32	243.33	1235.34	370.74	2933.8	2557.23	3347.77	1215	1581.83	208.56	1266.22	1898.26	44.67	116.8	2238.07	1480.33	0	613.31	34.33	2110.47	0	2107.12	6.9	22	2482.53	69.99	57.92	298.25	128.15	445.64	0	60	575.44	52.93	424.83	2966.57	2958.74	521.16	185.78	2587.4	3130.85	12984	190.74	158.3
P151	235.27	0	404.67	88.24	290.66	36.38	106.15	194.31	133.44	491.38	540.35	799.95	21	172	51.4	94.55	177.84	2	44.5	439.88	290.65	0	325.71	23.5	518.98	0	425.88	34.17	3	483.38	11.5	36.38	259.44	152.95	181.86	0	6.5	219.02	117.26	207.37	606.38	588.88	110.6	52.92	586.38	667.68	1827.5	197.21	97.53
P152	510.82	11	1471.08	128.11	561.9	55.75	217.5	356.22	280.11	1832.71	1786.06	2348.11	39	282	318	155.08	800.66	10	40.75	1614.13	698.21	0	1280.55	65.5	1590.13	0	1256.54	72.58	0	1592.46	62.66	55.75	468.44	294.58	275.01	0	28	496.81	252.5	365.72	1873.13	1813.88	102.5	105.33	1749.63	2074.47	5088.59	453.05	92.41
P153	6501.19	7	14129.5	1103.65	43196.4	134.93	10034.7	42736.4	2316.51	55387.8	55575.3	98780.4	335.42	9905.04	1572.09	798.38	10011.8	31	809	49160.9	44436.5	0	45212.4	4861.5	59326.3	5	53564.2	6059.68	50	54190	326.43	129.93	43134.7	40768.4	6259.87	0	133.6	47878.2	40613.1	47938.4	55430.9	55419.7	1355.16	425.36	59544.4	62592.7	137074	46257.3	512.03
P154	10169.8	21	5471.3	1699.58	4418.08	5.9	6775.6	170.19	8449.07	7757.39	7742.98	12943.9	1706	64	60	1710.4	6861.4	0	1708	7680.89	9059.19	0	2379.39	21.5	6048.19	0	9095.19	2144.5	0	9133.19	3370	3.9	1830.28	147.3	5115.39	0	1685	5218.78	135.9	302.19	12794.7	7755.69	1719.3	6739.4	6056.69	14550.8	24851.5	2296.89	1690
P156	1345.57	0	2868.41	409.07	843.6	182.16	201.11	642.06	629.49	2225.01	2763.29	3752.77	305.87	861.46	306.54	740.26	2064.14	98	166.15	2214.66	1565.9	0	991.74	6	2903.28	0	2025.65	10.75	3	2843.43	80.27	182.16	720.15	210.83	478.26	0	71.6	252.01	178.47	502.36	2829.65	3167.63	337.09	242.71	3125.05	3516.69	11188.6	341.59	259.66
P157	3280.55	6	10236.4	705	1502.14	162.55	1910.44	1603.24	1253.86	10524.5	11451.4	12464	51.6	2856.23	1163.37	291.5	8292.15	2469.17	947.55	10482.2	4069.67	21	8327.64	81.5	11115	0	4478.64	81.85	11	9642.39	194.3	162.55	1372.39	307.84	810.08	0	43.8	639.27	114.32	360.63	11412.1	12710.3	1033.07	130.17	10062.1	13311.6	39016.5	1563.97	221.32
P158	2531	0	4191.5	832.44	1617.6	189.93	842.3	1651.25	3068.47	4909.75	4683.97	6598.55	235.6	879.2	265.2	1711.73	3312.4	315	194	3170.95	2871.05	0	1371.95	31	4436.75	0	4201.55	87.8	0	5450.35	320.8	189.93	1846	485.43	1079.05	0	373.8	1262.22	320.7	1552.22	4480.45	4682.45	66.5	323.05	4823.45	6310.9	19220.5	1272.05	715.43
P160	91.25	7	1093.92	49.71	89.45	7.92	150.51	174.55	94.16	1114.55	1139.45	1242.86	15	117.01	99.5	44.42	205.67	21	37	1064.55	169.72	0	147.55	16	1066.72	0	280.47	12	0	1040.47	29	7.92	57.1	12.92	133.55	0	4	68.36	9	75.23	1145.47	1155.47	30.92	39.42	1137.97	1348.87	3422.5	69.55	19.42
P166	90.5	0	238.5	52	77.17	2.5	40	23.17	90.75	229.67	233.17	272.67	39	7	37.5	9.5	89	0	27	173.17	120.17	0	67.17	0	194.17	0	86.67	11	0	113.67	17	2.5	39.67	36.17	53.84	0	7	47.75	3.67	89	250.67	233.67	13.5	30.25	213.17	304.17	658.17	24.17	19.5
P167	492.45	0	2341.45	114.96	324.29	93.99	415.35	236.85	467.16	1806	2008.03	3626.24	46	769.62	865.42	341.39	1410.47	51	73.9	1613.75	900.8	0	942.85	50	2446	0	1184.65	45.4	10	1916.25	56	77.99	350.85	121.18	389.24	4	36	301.12	100.69	276.31	2045	2733.9	225.25	96.86	2765.75	3188.11	7227.03	271.6	190.17
P169	328.87	11.5	2383.67	34.07	151.81	42.7	158.8	189.25	154.69	2370.19	2406.63	2588.87	18	494.8	108.8	79.72	397.87	49	34.75	2038.27	501.44	0	334.85	17	733.37	0	560.34	49.42	3	703.59	9.67	35.7	253.7	46.5	102.78	0	10	182.96	72.6	138.65	2416.82	2511.07	58.75	64.95	1019.32	2592.13	2997.86	94.92	154.17
P170	1012.33	0	54536.5	224.93	906.49	87.11	748	796.79	781.06	54986.4	55011.5	56210.6	124	48399	124	312.86	1384	40	125	6691.37	49606.5	0	1137.87	105.5	7001.12	0	2128.12	238.5	0	2192.12	281	70.11	956.58	621.44	628.75	0	95	1156.38	554	5807.88	55224.9	55072.9	132	439.5	55157.4	55703.1	117635	826.29	386.11
P171	480.75	87	2171.45	119.05	564.64	50.33	304	145.41	403.98	2480.41	2455.73	2814.77	85	263.36	115.2	141.83	538.83	80	122	2120.08	758.41	0	474.08	29	825.58	0	777.99	209.33	0	878.66	126	44.33	254.99	87.16	372.58	0	63	300.73	45.03	170.65	2666.53	2496.53	151.58	294.83	1187.19	2854.59	3280.41	303.08	149.83
P172	376	6	2113.67	94.88	411.11	85.22	188	288.62	181.81	2064.29	2098.73	2491.95	21	640.75	118.92	132.72	421.67	16	35	1717.12	543.79	2	379.12	61	987.12	0	624.12	35	4	828.62	23.5	85.22	364.41	133.05	188.95	0	6	177.14	157.5	217.61	2062.79	2281.29	59.5	106.34	1348.54	2426.03	3677.83	166.62	180.55
P173	9957.21	0	78992	126.16	743.1	93.37	9240.19	9454.9	493.88	79174.5	79252.1	80021.4	106.67	998.15	219.33	337.79	10025.2	101.83	93.83	78911.8	1212.32	0	503.83	17	10494.2	0	19474.9	217	11	19372	147.67	90.37	9810.12	344.42	242.39	0	30	9648.96	253.05	649.93	79372.7	79382.2	297.9	272.74	10988.2	80213	41726.2	259.5	9153.59
P175	308	4	893.8	57.36	214.1	52.37	55.75	139.8	163.28	880.3	877.23	1050.5	3	216.05	44.8	171.62	685	112	10	678.8	355.55	0	451.8	5	791.8	0	894.8	61	0	925.8	352	29.37	206.35	102.12	97.55	0	6	116.61	108.05	122.43	977.6	905.1	121.5	243.62	943.6	1062.9	3302.96	93.8	58.62
P177	451.92	6	1420.65	988.72	3661.82	27.13	181.16	3101.49	1645.91	2208	2628.52	5818.19	52.33	5259.49	165.65	190.63	2969	51	29	1855.16	3883.58	0	1091.66	60	1800.33	0	5994	2376.17	0	3796.66	40.17	17.13	3589.48	309.3	627.66	0	25	3709.65	313.57	838.36	2209.73	2226.23	2406.42	30.05	6867.23	5267.39	13269.3	789.66	48.3
P179	514.5	2.75	2684.85	169.58	364.14	9.83	82.5	252.02	486.1	2783.57	2884.06	3186.21	139	700.1	92.35	210.33	533	48	103	2519.27	503.27	0	409.27	17	2733.77	20	823.52	24	17	1969.52	13	9.83	381.84	15.03	160.97	0	45	306.78	236.3	994.79	2832.37	3067.87	123.5	83.33	2761.37	3072.99	9681.92	226.02	47.33
P180	771.33	9.33	1964.92	166.86	179.73	13.92	520.4	253.33	490.34	2439.68	2414.26	2752.8	162	395.3	479.67	178.22	1265.5	22.83	68	2339.58	1068.71	0.8	626.25	434	1494.16	0	1440	118	0	1457	187	13.92	258.43	44.65	686.31	0	41	485.24	24.23	364.43	2614.5	2560	216.22	240.8	1464.47	2796.01	5633.62	588.58	200.82
[truncated: 5,000 more columns]
